# Supplementary material for: Molecular Mingling: Multimodal Predictions of Ligand Promiscuity in Pentameric Ligand-Gated Ion Channels
Source: Front Mol Biosci. 2022 May 9;9:860246. doi: 10.3389/fmolb.2022.860246 (PMC9124788; doi:10.3389/fmolb.2022.860246)
Supplement: Supplementary file 2 [file DataSheet2.zip]

Archive with 4 entries (4 files):
- Supplementary Item S1.XLSX
- Supplementary Item S2.XLSX
- Supplementary Item S3.FASTA
- Supplementary Item S4.XLSX
