# Supplementary material for: Molecular Mingling: Multimodal Predictions of Ligand Promiscuity in Pentameric Ligand-Gated Ion Channels
Source: Front Mol Biosci. 2022 May 9;9:860246. doi: 10.3389/fmolb.2022.860246 (PMC9124788; doi:10.3389/fmolb.2022.860246)
Supplement: Supplementary file 2 [file DataSheet2.zip › Supplementary Item S1.XLSX]

## Sheet: Receptors_cysLoop
			chains
PDB ID	Title	Ligands	A	B	C	D	E	Comments
6HIO	Mouse serotonin 5-HT3 receptor, serotonin-bound, I1 conformation	Serotonin	3A	3A	3A	3A	3A			5-HT3
6HIQ	Mouse serotonin 5-HT3 receptor, serotonin-bound, I2 conformation	Serotonin	3A	3A	3A	3A	3A			Glycine
6HIN	Mouse serotonin 5-HT3 receptor, serotonin-bound, F conformation	Serotonin	3A	3A	3A	3A	3A			nAChr
6HIS	Mouse serotonin 5-HT3 receptor, tropisetron-bound, T conformation	tropisetron	3A	3A	3A	3A	3A			GABAA
6NP0	Cryo-EM structure of 5HT3A receptor in presence of granisetron	granisetron	3A	3A	3A	3A	3A			GluCl
6Y5B	5-HT3A receptor in Salipro (apo, asymmetric)	-	3A	3A	3A	3A	3A			ELIC
6Y59	5-HT3A receptor in Salipro (apo, C5 symmetric)	-	3A	3A	3A	3A	3A			GLIC
6Y5A	Serotonin-bound 5-HT3A receptor in Salipro	Serotonin	3A	3A	3A	3A	3A
6Y1Z	Mouse serotonin 5HT3 receptor in complex with palonosetron	palonosetron	3A	3A	3A	3A	3A
6DG8	Full-length 5-HT3A receptor in a serotonin-bound conformation- State 2	Serotonin	3A	3A	3A	3A	3A
6DG7	Full-length 5-HT3A receptor in a serotonin-bound conformation- State 1	Serotonin	3A	3A	3A	3A	3A
6BE1	Cryo-EM structure of serotonin receptor	Serotonin	3A	3A	3A	3A	3A
6W1Y	Cryo-EM structure of 5HT3A receptor in presence of Palonosetron	palonsetron	3A	3A	3A	3A	3A
6W1J	Cryo-EM structure of 5HT3A receptor in presence of Alosetron	alosetron	3A	3A	3A	3A	3A
6W1M	Cryo-EM structure of 5HT3A receptor in presence of Ondansetron	ondansetron	3A	3A	3A	3A	3A
4PIR	X-ray structure of the mouse serotonin 5-HT3 receptor	Serotonin	3A	3A	3A	3A	3A
7QKO	Torpedo muscle-type nicotinic acetylcholine receptor - Resting conformation	-	a1	b1	d	a1	g
7QL5	Torpedo muscle-type nicotinic acetylcholine receptor - nicotine-bound conformation	nicotine	a1	b1	d	a1	g
7QL6	Torpedo muscle-type nicotinic acetylcholine receptor - carbamylcholine-bound conformation	carbamylcholine	a1	b1	d	a1	g
7EKI	human alpha 7 nicotinic acetylcholine receptor in apo-form	cholesterol	a7	a7	a7	a7	a7
7EKT	human alpha 7 nicotinic acetylcholine receptor bound to EVP-6124 and PNU-120596	EVP-6124, PNU-120596	a7	a7	a7	a7	a7
7EKP	human alpha 7 nicotinic acetylcholine receptor bound to EVP-6124	EVP-6124	a7	a7	a7	a7	a7
7KOO	Alpha-7 nicotinic acetylcholine receptor bound to alpha-bungarotoxin in a resting state	alpha-bungarotoxin	a7	a7	a7	a7	a7
7KOQ	Alpha-7 nicotinic acetylcholine receptor bound to epibatidine in a desensitized state	epibatidine	a7	a7	a7	a7	a7
7KOX	Alpha-7 nicotinic acetylcholine receptor bound to epibatidine and PNU-120596 in the activated state	epibatidine	a7	a7	a7	a7	a7
6USF	CryoEM structure of human alpha4beta2 nicotinic acetylcholine receptor with varenicline in complex with anti-BRIL synthetic antibody BAK5	Varenicline	a4	b2	b2	a4	b2
6PV7	Human alpha3beta4 nicotinic acetylcholine receptor in complex with nicotine	nicotine	a3	b4	b4	a3	b4
6PV8	Human alpha3beta4 nicotinic acetylcholine receptor in complex with AT-1001	AT-1001	a3	b4	b4	a3	b4
6UWZ	Cryo-EM structure of Torpedo acetylcholine receptor in complex with alpha-bungarotoxin	alpha-bungarotoxin	a1	d	b1	a1	g
6UR8	CryoEM structure of human alpha4beta2 nicotinic acetylcholine receptor in complex with varenicline	Varenicline	a4	b2	b2	a4	b2
6CNK	Structure of the 3alpha2beta stiochiometry of the human Alpha4Beta2 nicotinic receptor	Cholesterol H., nicotine	a4	a4	b2	a4	b2
6CNJ	Structure of the 2alpha3beta stiochiometry of the human Alpha4Beta2 nicotinic receptor	Cholesterol H., nicotine	a4	b2	b2	a4	b2
5KXI	X-ray structure of the human Alpha4Beta2 nicotinic receptor	nicotine	a4	b2	b2	a4	b2
4BOR	The structure and super-organization of acetylcholine receptor-rapsyn complexes class D	-	a1	b1	d	a1	g
4BOT	The structure and super-organization of acetylcholine receptor- rapsyn complexes class E	-	a1	b1	d	a1	g
4BON	The structure and super-organization of acetylcholine receptor-rapsyn complexes class B	-	a1	b1	d	a1	g
4BOO	The structure and super-organization of acetylcholine receptor-rapsyn complexes class C	-	a1	b1	d	a1	g
4BOI	The structure and super-organization of acetylcholine receptor-rapsyn complexes class A	-	a1	b1	d	a1	g
4HQP	Alpha7 nicotinic receptor chimera and its complex with Alpha bungarotoxin	alpha-bungarotoxin	a7	a7	a7	a7	a7	NO TMD
4AQ5	Gating movement in acetylcholine receptor analysed by time-resolved electron cryo-microscopy (closed class)	-	a1	b1	d	a1	g
4AQ9	Gating movement in acetylcholine receptor analysed by time- resolved electron cryo-microscopy (open class)	-	a1	b1	d	a1	g
2BG9	REFINED STRUCTURE OF THE NICOTINIC ACETYLCHOLINE RECEPTOR AT 4A RESOLUTION.	-	a1	b1	d	a1	g
7MLY	Cryo-EM reveals partially and fully assembled native glycine receptors,heteromeric pentamer	glycine, lipid fragments	a1	a1	a1	a1	b
7MLU	Cryo-EM reveals partially and fully assembled native glycine receptors,homomeric pentamer	-	a1	a1	a1	a1	a1
7L31	Cyro-EM structure of human Glycine Receptor alpha2-beta heteromer, strychnine bound state, 3.8 Angstrom	strychnine	a2	a2	a2	a2	b
7KUY	Cyro-EM structure of human Glycine Receptor alpha2-beta heteromer, strychnine bound state, 3.8 Angstrom	strychnine	a2	a2	a2	a2	b
5BKG	Cyro-EM structure of human Glycine Receptor alpha2-beta heteromer, glycine bound, (semi)open state	glycine	a2	a2	a2	a2	b
5BKF	Cyro-EM structure of human Glycine Receptor alpha2-beta heteromer, Glycine bound, desensitized state	glycine	a2	a2	a2	a2	b
6PLS	CryoEM structure of zebra fish alpha-1 glycine receptor bound with taurine in nanodisc, desensitized state	taruine	a1	a1	a1	a1	a1
6PLT	CryoEM structure of zebra fish alpha-1 glycine receptor bound with taurine in nanodisc, closed state	taurine	a1	a1	a1	a1	a1
6PLU	CryoEM structure of zebra fish alpha-1 glycine receptor bound with GABA in nanodisc, desensitized state	GABA	a1	a1	a1	a1	a1
6PLV	CryoEM structure of zebra fish alpha-1 glycine receptor bound with GABA in nanodisc, closed state	GABA	a1	a1	a1	a1	a1
6PLR	CryoEM structure of zebra fish alpha-1 glycine receptor bound with glycine in nanodisc, desensitized state	glycine	a1	a1	a1	a1	a1
6PXD	CryoEM structure of zebra fish alpha-1 glycine receptor, Apo state	-	a1	a1	a1	a1	a1
6PLO	CryoEM structure of zebra fish alpha-1 glycine receptor YGF mutant bound with GABA in SMA,open state	GABA	a1	a1	a1	a1	a1
6PLQ	CryoEM structure of zebra fish alpha-1 glycine receptor YGF mutant bound with GABA in SMA, super-open state	GABA	a1	a1	a1	a1	a1
6PLP	CryoEM structure of zebra fish alpha-1 glycine receptor YGF mutant bound with GABA in SMA, desensitized state	GABA	a1	a1	a1	a1	a1
6PLZ	CryoEM structure of zebra fish alpha-1 glycine receptor bound with GABA in SMA, closed state	GABA	a1	a1	a1	a1	a1
6PLW	CryoEM structure of zebra fish alpha-1 glycine receptor bound with GABA in SMA, super-open state	GABA	a1	a1	a1	a1	a1
6PLY	CryoEM structure of zebra fish alpha-1 glycine receptor bound with GABA in SMA, open state	GABA	a1	a1	a1	a1	a1
6PLX	CryoEM structure of zebra fish alpha-1 glycine receptor bound with GABA in SMA, desensitized state	GABA	a1	a1	a1	a1	a1
6UBT	Full length Glycine receptor reconstituted in lipid nanodisc in Gly-bound desensitized conformation	glycine	a1	a1	a1	a1	a1
6UD3	Full length Glycine receptor reconstituted in lipid nanodisc in Gly/PTX-bound open/blocked conformation	glycine, picrotoxin	a1	a1	a1	a1	a1
6UBS	Full length Glycine receptor reconstituted in lipid nanodisc in Apo/Resting conformation	-	a1	a1	a1	a1	a1
6PM0	CryoEM structure of zebra fish alpha-1 glycine receptor bound with Taurine in SMA, super-open state	taurine	a1	a1	a1	a1	a1
6PM1	CryoEM structure of zebra fish alpha-1 glycine receptor bound with Taurine in SMA, desensitized state	taurine	a1	a1	a1	a1	a1
6PM2	CryoEM structure of zebra fish alpha-1 glycine receptor bound with Taurine in SMA, open state	taurine	a1	a1	a1	a1	a1
6PM3	CryoEM structure of zebra fish alpha-1 glycine receptor bound with Taurine in SMA, closed state	taurine	a1	a1	a1	a1	a1
6PM4	CryoEM structure of zebra fish alpha-1 glycine receptor bound with Glycine in SMA, super-open state	glycine	a1	a1	a1	a1	a1
6PM5	CryoEM structure of zebra fish alpha-1 glycine receptor bound with Glycine in SMA, desensitized state	glycine	a1	a1	a1	a1	a1
6PM6	CryoEM structure of zebra fish alpha-1 glycine receptor bound with Glycine in SMA, open state	glycine	a1	a1	a1	a1	a1
6VM0	Full length Glycine receptor reconstituted in lipid nanodisc in Gly/IVM-conformation (State-1)	glycine	a1	a1	a1	a1	a1
6VM2	Full length Glycine receptor reconstituted in lipid nanodisc in Gly/IVM-conformation (State-2)	glycine	a1	a1	a1	a1	a1
6VM3	Full length Glycine receptor reconstituted in lipid nanodisc in Gly/IVM-conformation (State-3)	glycine	a1	a1	a1	a1	a1
5TIO	Crystal Structure of Human Glycine Receptor alpha-3 Bound to AM-3607	AM-3607	a3	a3	a3	a3	a3
5TIN	Crystal Structure of Human Glycine Receptor alpha-3 Mutant N38Q Bound to AM-3607	AM-3607	a3	a3	a3	a3	a3
5VDI	Crystal Structure of Human Glycine Receptor alpha-3 Mutant N38Q Bound to AM-3607, Glycine, and Ivermectin	AM-3607, glycine, ivermectin	a3	a3	a3	a3	a3
5VDH	Crystal Structure of Human Glycine Receptor alpha-3 Bound to AM-3607, Glycine, and Ivermectin	ivermectin	a3	a3	a3	a3	a3
5CFB	Crystal Structure of Human Glycine Receptor alpha-3 Bound to Strychnine	strychnine	a3	a3	a3	a3	a3
3JAE	Structure of alpha-1 glycine receptor by single particle electron cryo-microscopy, glycine-bound state	glycine	a1	a1	a1	a1	a1
3JAD	Structure of alpha-1 glycine receptor by single particle electron cryo-microscopy, strychnine-bound state	strychnine	a1	a1	a1	a1	a1
3JAF	Structure of alpha-1 glycine receptor by single particle electron cryo-microscopy, glycine/ivermectin-bound state	glycine, ivermectin	a1	a1	a1	a1	a1
4X5T	alpha 1 glycine receptor transmembrane structure fused to the extracellular domain of GLIC	ACT, Nickel, Cl	a1	a1	a1	a1	a1
7PBD	a1b3 GABA-A receptor + GABA	GABA, histamine	a1	b3	b3	a1	b3
7PBZ	a1b3 GABA-A receptor + GABA + Zn2+	GABA, histamine, Zn	a1	b3	b3	a1	b3
7PC0	GABA-A receptor bound by a-Cobratoxin	a-Cobratoxin, histamine, Zn	a1	b3	b3	a1	b3
7A5V	CryoEM structure of a human gamma-aminobutyric acid receptor, the GABA(A)R-beta3 homopentamer, in complex with histamine and megabody Mb25 in lipid nanodisc	histamine	b3	-	-	-	-
6QFA	CryoEM structure of a beta3K279T GABA(A)R homomer in complex with histamine and megabody Mb25	histamine	b3	b3	b3	b3	b3
6I53	Cryo-EM structure of the human synaptic alpha1-beta3-gamma2 GABAA receptor in complex with Megabody38 in a lipid nanodisc	-	a1	b3	g2	a1	b3
6A96	Cryo-EM structure of the human alpha5beta3 GABAA receptor in complex with GABA and Nb25	GABA	a5	b3	b3	b3	b3
6CDU	Crystal structure of a chimeric human alpha1GABAA receptor in complex with alphaxalone	alphaxalone	a1	a1	a1	a1	a1
6D1S	Crystal structure of an apo chimeric human alpha1GABAA receptor	GABA	a1	a1	a1	a1	a1
6DW0	Cryo-EM structure of the benzodiazepine-sensitive alpha1beta1gamma2S tri-heteromeric GABAA receptor in complex with GABA (Whole map)	GABA	a1	b1	a1	g2	b1
6X40	Human GABAA receptor alpha1-beta2-gamma2 subtype in complex with GABA plus picrotoxin	picrotoxin	b2	a1	b2	a1	g2
6x3s	Human GABAA receptor alpha1-beta2-gamma2 subtype in complex with bicuculline methbromide	bicuculline	b2	a1	b2	a1	g2
6x3v	Human GABAA receptor alpha1-beta2-gamma2 subtype in complex with GABA plus etomidate	etomidate	b2	a1	b2	a1	g2
6x3t	Human GABAA receptor alpha1-beta2-gamma2 subtype in complex with GABA plus propofol	propofol	b2	a1	b2	a1	g2
5O8F	Structure of a chimaeric beta3-alpha5 GABAA receptor in complex with nanobody Nb25 and pregnanolone	pregnanolone	b3a5	b3a5	b3a5	b3a5	b3a5
5OSA	GLIC-GABAAR alpha1 chimera crystallized at pH4.6	Cholesterol H., Act, Cl	a1	a1	a1	a1	a1
5OSB	GLIC-GABAAR alpha1 chimera crystallized in complex with THDOC at pH4.5	THDOC	a1	a1	a1	a1	a1
5OSC	GLIC-GABAAR alpha1 chimera crystallized in complex with pregnenolone sulfate at pH 4.5	pregnenolone sulfate	a1	a1	a1	a1	a1
5OJM	Structure of a chimaeric beta3-alpha5 GABAA receptor in complex with nanobody Nb25 and pregnanolone	pregnenolone	b3a5	b3a5	b3a5	b3a5	b3a5
4COF	Crystal structure of a human gamma-aminobutyric acid receptor, the GABA(A)R-beta3 homopentamer	benzamidine	b3	b3	b3	b3	b3
6HUP	CryoEM structure of human full-length alpha1beta3gamma2L GABA(A)R in complex with diazepam (Valium), GABA and megabody Mb38.	diazepam	a1	b3	g2	a1	b3
6HUG	CryoEM structure of human full-length alpha1beta3gamma2L GABA(A)R in complex with picrotoxin and megabody Mb38.	picrotoxin	a1	b3	g2	a1	b3
6HUO	CryoEM structure of human full-length heteromeric alpha1beta3gamma2L GABA(A)R in complex with alprazolam (Xanax), GABA and megabody Mb38.	alprazolam	a1	b3	g2	a1	b3
6HUJ	CryoEM structure of human full-length heteromeric alpha1beta3gamma2L GABA(A)R in complex with picrotoxin, GABA and megabody Mb38	picrotoxin	a1	b3	g2	a1	b3
6HUK	CryoEM structure of human full-length alpha1beta3gamma2L GABA(A)R in complex with bicuculline and megabody Mb38	Bicuculline	a1	b3	g2	a1	b3
6D6U	Human GABA-A receptor alpha1-beta2-gamma2 subtype in complex with GABA and flumazenil, conformation A	GABA, flumazenil	b2	a1	b2	a1	g2
6D6T	Human GABA-A receptor alpha1-beta2-gamma2 subtype in complex with GABA and flumazenil, conformation B	GABA, flumazenil	b2	a1	b2	a1	g2
6x3z	Human GABAA receptor alpha1-beta2-gamma2 subtype in complex with GABA	GABA	b2	a1	b2	a1	g2
6x3u	Human GABAA receptor alpha1-beta2-gamma2 subtype in complex with GABA plus flumazenil	flumazenil	b2	a1	b2	a1	g2
6x3x	Human GABAA receptor alpha1-beta2-gamma2 subtype in complex with GABA plus diazepam	diazepam	b2	a1	b2	a1	g2
6x3w	Human GABAA receptor alpha1-beta2-gamma2 subtype in complex with GABA plus phenobarbital	phenobarbital	b2	a1	b2	a1	g2
3RIF	C. elegans glutamate-gated chloride channel (GluCl) in complex with Fab, ivermectin and glutamate.
4TNV	C. elegans glutamate-gated chloride channel (GluCl) in complex with Fab in a non-conducting conformation
4TNW	C. elegans glutamate-gated chloride channel (GluCl) in complex with Fab and POPC in a lipid-modulated conformation
3RIA	C. elegans glutamate-gated chloride channel (GluCl) in complex with Fab, ivermectin and iodide.
3RHW	C. elegans glutamate-gated chloride channel (GluCl) in complex with Fab and ivermectin
3RI5	C. elegans glutamate-gated chloride channel (GluCl) in complex with Fab, ivermectin and picrotoxin
3RHW	C. elegans glutamate-gated chloride channel (GluCl) in complex with Fab and ivermectin
6V4S	A Closed pore conformation of a Pentameic ligand-gated ion channel with additional N-terminal domain
6V4A	An open conformation of a Pentameic ligand-gated ion channel with additional N-terminal domain
6SSP	Structure of the pentameric ligand-gated ion channel ELIC in complex with a NAM nanobody
6SSI	Structure of the pentameric ligand-gated ion channel ELIC in complex with a PAM nanobody
6V0B	Unliganded ELIC in POPC-only nanodiscs.
6V03	ELIC-propylammonium complex in POPC-only nanodiscs
6KO0	X-ray structure of a pentameric ligand gated ion channel from Erwinia chrysanthemi (ELIC) F16'S pore mutant (F247S) with alternate M4 conformation.
6HJY	X-ray structure of a pentameric ligand gated ion channel from Erwinia chrysanthemi (ELIC) Delta8 truncation mutant in complex with nanobody 72
6HJX	X-ray structure of a pentameric ligand gated ion channel from Erwinia chrysanthemi (ELIC) 7'C pore mutant (L238C) in complex with nanobody 72
6FL9	The active form of a pentameric ion channel (sTeLIC) gated by alkaline pH - Wild type 2.3 Angstrom resolution
6FLI	The active form of a pentameric ion channel (sTeLIC) gated by alkaline pH - Co-crystallization with 4-bromo cinnamic acid
6FVQ	The active form of a pentameric ion channel (sTeLIC) gated by alkaline pH - R86A
6FVS	The active form of a pentameric ion channel (sTeLIC) gated by alkaline pH - sTeLIC in complex with Barium ions (Ba2+)
6FVR	The active form of a pentameric ion channel (sTeLIC) gated by alkaline pH - sTeLIC in complex with Cesium ions (Cs+)
5V6N	Crystal Structure of the highly open channel-stabilized mutant C27S + K33C + I9'A + N21'C of GLIC under reducing conditions
5V6O	Crystal Structure of the highly open channel-stabilized mutant G-2'I + I9'A of GLIC
5SXU	X-ray structure of 2-bromoethanol bound to a pentameric ligand gated ion channel (ELIC) in a desensitized state
5SXV	X-ray structure of 2-bromoethanol bound to a pentameric ligand gated ion channel (ELIC) in a resting state
5LG3	X-ray structure of a pentameric ligand gated ion channel from Erwinia chrysanthemi (ELIC) in complex with chlorpromazine
5LID	X-ray structure of a pentameric ligand gated ion channel from Erwinia chrysanthemi (ELIC) in complex with bromopromazine
5HEJ	Pentameric ligand-gated ion channel ELIC mutant F116A
5HEO	Pentameric ligand-gated ion channel ELIC mutant P254G
4TWH	X-ray structure of a pentameric ligand gated ion channel from Erwinia chrysanthemi (ELIC) mutant F16'S
4TWF	X-ray structure of a pentameric ligand gated ion channel from Erwinia chrysanthemi (ELIC) in complex with bromomemantine
4TWD	X-ray structure of a pentameric ligand gated ion channel from Erwinia chrysanthemi (ELIC) in complex with memantine
5SXV	X-ray structure of 2-bromoethanol bound to a pentameric ligand gated ion channel (ELIC) in a resting state
3ZKR	X-ray structure of a pentameric ligand gated ion channel from Erwinia chrysanthemi (ELIC) in complex with bromoform
2VL0	X-ray structure of a pentameric ligand gated ion channel from Erwinia chrysanthemi (ELIC)
2YKS	PENTAMERIC LIGAND GATED ION CHANNEL ELIC MUTANT F246A
2YN6	Pentameric Ligand-Gated Ion Channel ELIC in Complex with Barium
3RQU	Crystal structure of a prokaryotic pentameric ligand-gated ion channel, ELIC
3RQW	Crystal structure of acetylcholine bound to a prokaryotic pentameric ligand-gated ion channel, ELIC
4A97	X-ray structure of a pentameric ligand gated ion channel from Erwinia chrysanthemi (ELIC) in complex with zopiclone
4A98	X-ray structure of a pentameric ligand gated ion channel from Erwinia chrysanthemi (ELIC) in complex with bromoflurazepam
3UQ7	X-ray structure of a pentameric ligand gated ion channel from Erwinia chrysanthemi (ELIC) mutant L240S F247L (L9S F16L) in presence of 10 mM cysteamine
3UQ4	X-ray structure of a pentameric ligand gated ion channel from Erwinia chrysanthemi (ELIC) mutant F247L (F16L)
3UQ5	X-ray structure of a pentameric ligand gated ion channel from Erwinia chrysanthemi (ELIC) mutant L240A F247L (L9A F16L) in the presence of 10 mM cysteamine
4Z90	ELIC bound with the anesthetic isoflurane in the resting state
5HEW	Pentameric ligand-gated ion channel ELIC mutant T28D
5HEG	Pentameric ligand-gated ion channel GLIC mutant P246G
5HEH	Pentameric ligand-gated ion channel GLIC mutant P246A
5HEU	Pentameric ligand-gated ion channel ELIC mutant A257Y
3EAM	An open-pore structure of a bacterial pentameric ligand-gated ion channel
4YEU	ELIC-GLIC chimera in the resting conformation
3EHZ	X-ray structure of the pentameric ligand gated ion channel of Gloebacter violaceus (GLIC) in a presumptive open conformation
3EI0	Structure of the E221A mutant of the Gloebacter violaceus pentameric ligand gated ion channnel (GLIC)
2YOE	X-ray structure of a pentameric ligand gated ion channel from Erwinia chrysanthemi (ELIC) in complex with GABA and flurazepam
4Z91	ELIC cocrystallized with isofluorane in a desensitized state
6ZGK	GLIC pentameric ligand-gated ion channel, pH 3
6ZGD	GLIC pentameric ligand-gated ion channel, pH 7
6ZGJ	GLIC pentameric ligand-gated ion channel, pH 5
6HPP	X-ray structure of GLIC in complex with propionate
6HJI	Xray structure of GLIC in complex with crotonate
6HJA	Xray structure of GLIC in complex with glutarate
6HJB	Xray structure of GLIC in complex with malonate
6HJZ	Xray structure of GLIC in complex with succinate
6HJ3	Xray structure of GLIC in complex with fumarate
6HYA	THE GLIC PENTAMERIC LIGAND-GATED ION CHANNEL MUTANT Q193L
6HY9	THE GLIC PENTAMERIC LIGAND-GATED ION CHANNEL MUTANT Q193M
6HY5	THE GLIC PENTAMERIC LIGAND-GATED ION CHANNEL MUTANT Q193C
6HYX	THE GLIC PENTAMERIC LIGAND-GATED ION CHANNEL MUTANT Y197F-P250C
6HYW	THE GLIC PENTAMERIC LIGAND-GATED ION CHANNEL MUTANT Y119F
6HYZ	THE GLIC PENTAMERIC LIGAND-GATED ION CHANNEL MUTANT K248C
6HZ1	THE GLIC PENTAMERIC LIGAND-GATED ION CHANNEL MUTANT E243C
6HZ0	THE GLIC PENTAMERIC LIGAND-GATED ION CHANNEL MUTANT K248A
6HYR	THE GLIC PENTAMERIC LIGAND-GATED ION CHANNEL MUTANT Q193C+MMTS
6HZ3	THE GLIC PENTAMERIC LIGAND-GATED ION CHANNEL MUTANT E243G
6HYV	THE GLIC PENTAMERIC LIGAND-GATED ION CHANNEL MUTANT Y119A
6HZW	THE GLIC PENTAMERIC LIGAND-GATED ION CHANNEL 2.22 resolution
6I08	THE GLIC PENTAMERIC LIGAND-GATED ION CHANNEL MUTANT E243C-I201W
6EMX	X-ray structure of the N15'C mutant of GLIC in complex with bromoform
5NKJ	X-ray structure of the N239C mutant of GLIC
5NJY	X-ray structure of the H235Q mutant of GLIC
5MVM	X-ray structure of the F14'A -N15'A double mutant of GLIC in complex with propofol
5MZQ	X-ray structure of the M205W mutant of GLIC in complex with bromoform
6F7A	Gloeobacter Ligand-gated Ion Channel (GLIC) closed state crystallized in an ultra-swollen lipidic mesophase
5MUO	X-ray structure of the 2-22' locally-closed mutant of GLIC in complex with propofol
5MUR	X-ray structure of the F14'A mutant of GLIC in complex with propofol
5MVN	X-ray structure of the M205W mutant of GLIC in complex with propofol
5MZR	X-ray structure of the H235Q mutant of GLIC in complex with propofol
5MZT	X-ray structure of the H235Q mutant of GLIC in complex with bromoform
6F0Z	GLIC mutant D88N
6F12	GLIC mutant E181A
6F11	GLIC mutant D86A
6F0R	GLIC mutant E82Q
6F13	GLIC mutant E75A
6F0U	GLIC mutant E35A
6F16	GLIC mutant H277Q
6F15	GLIC mutant H127Q
6F0V	GLIC mutant E82Q
6F0I	GLIC mutant E26A
6F0J	GLIC mutant E26A
6F0M	GLIC mutant E35Q
6F10	GLIC mutant D88N
6F0N	GLIC mutant E82A
5V6N	Crystal Structure of the highly open channel-stabilized mutant C27S + K33C + I9'A + N21'C of GLIC under reducing conditions.
5V6O	Crystal Structure of the highly open channel-stabilized mutant G-2'I + I9'A of GLIC
5IUX	GLIC-V135C bimane labelled X-ray structure
5J0Z	Crystal structure of GLIC in complex with DHA
5L47	X-ray structure of the 2-22' locally-closed mutant of GLIC in complex with cyanoselenobarbital (seleniated barbiturate)
5L4E	X-ray structure of the 2-22' locally-closed mutant of GLIC in complex with thiopental
5L4H	X-ray structure of the 2-22' locally-closed mutant of GLIC in complex with 5-(2-BROMO-ETHYL)-5-ETHYL-PYRIMIDINE-2,4,6-TRIONE (brominated barbiturate)
5HCJ	Cationic Ligand-Gated Ion Channel
5HCM	The GLIC pentameric Ligand-Gated Ion Channel 2-21' cross-linked mutant complexed to bromoform
4ZZC	The GLIC pentameric Ligand-Gated Ion Channel open form complexed to xenon
4ZZB	The GLIC pentameric Ligand-Gated Ion Channel Locally-closed form complexed to xenon
5HEG	Pentameric ligand-gated ion channel GLIC mutant P246G
5HEH	Pentameric ligand-gated ion channel GLIC mutant P246A
5HEU	Pentameric ligand-gated ion channel ELIC mutant A257Y
5HEW	Pentameric ligand-gated ion channel ELIC mutant T28D
4QH4	The GLIC pentameric Ligand-Gated Ion Channel (wild-type) crystallized in acetate buffer at pH3
4QH5	The GLIC pentameric Ligand-Gated Ion Channel (wild-type) crystallized in phosphate buffer
4QH1	The GLIC pentameric Ligand-Gated Ion Channel (wild-type) in complex with bromoacetate
4X5T	alpha 1 glycine receptor transmembrane structure fused to the extracellular domain of GLIC
4NPP	The GLIC-His10 wild-type structure in equilibrium between the open and locally-closed (LC) forms
4NPQ	The resting-state conformation of the GLIC ligand-gated ion channel
4LMJ	GLIC Liganded-closed-channel Conformation, Mutant T25'A
4LMK	GLIC Liganded-closed-channel Conformation, Mutant Y27'A
4LML	GLIC double mutant I9'A T25'A
4IRE	Crystal structure of GLIC with mutations at the loop C region
4HFB	The GLIC pentameric Ligand-Gated Ion Channel F14'A ethanol-sensitive mutant (Apo)
4HFC	The GLIC pentameric Ligand-Gated Ion Channel F14'A ethanol-sensitive mutant complexed to 2-bromo-ethanol
4HFD	The GLIC pentameric Ligand-Gated Ion Channel F14'A ethanol-sensitive mutant complexed to bromoform
4HFE	The GLIC pentameric Ligand-Gated Ion Channel F14'A ethanol-sensitive mutant complexed to ethanol
4HFH	The GLIC pentameric Ligand-Gated Ion Channel (wild-type) complexed to bromoform
4IL4	The pentameric ligand-gated ion channel GLIC in complex with Se-DDM
4ILA	The pentameric ligand-gated ion channel GLIC A237F in complex with Cesium
4ILB	The pentameric ligand-gated ion channel GLIC A237F in complex with Rubidium
4ILC	The GLIC pentameric ligand-gated ion channel in complex with sulfates
4IL9	The pentameric ligand-gated ion channel GLIC A237F in complex with bromide
4HFI	The GLIC pentameric Ligand-Gated Ion Channel at 2.4 A resolution
3ZKR	X-ray structure of a pentameric ligand gated ion channel from Erwinia chrysanthemi (ELIC) in complex with bromoform
4F8H	X-ray Structure of the Anesthetic Ketamine Bound to the GLIC Pentameric Ligand-gated Ion Channel
3TLS	The GLIC pentameric Ligand-Gated Ion Channel E19'P mutant in a locally-closed conformation (LC2 subtype)
3TLT	The GLIC pentameric Ligand-Gated Ion Channel H11'F mutant in a locally-closed conformation (LC1 subtype)
3TLU	The GLIC pentameric Ligand-Gated Ion Channel Loop2-24' oxidized mutant in a locally-closed conformation (LC1 subtype)
3TLV	The GLIC pentameric Ligand-Gated Ion Channel Loop2-22' oxidized mutant in a locally-closed conformation (LC3 subtype)
3TLW	The GLIC pentameric Ligand-Gated Ion Channel Loop2-21' oxidized mutant in a locally-closed conformation (LC2 subtype)
3UUB	The GLIC pentameric Ligand-Gated Ion Channel Loop2-21' mutant reduced in solution
3UU3	The GLIC pentameric Ligand-Gated Ion Channel Loop2-20' oxidized mutant in a locally-closed conformation (LC1 subtype)
3UU4	The GLIC pentameric Ligand-Gated Ion Channel Loop2-21' mutant reduced in the crystal in a locally-closed conformation (LC1 subtype)
3UU5	The GLIC pentameric Ligand-Gated Ion Channel Loop2-20' mutant reduced in solution
3UU6	The GLIC pentameric Ligand-Gated Ion Channel Loop2-22' mutant reduced in solution
3UU8	The GLIC pentameric Ligand-Gated Ion Channel Loop2-24' mutant reduced in solution
3P50	Structure of propofol bound to a pentameric ligand-gated ion channel, GLIC
3P4W	Structure of desflurane bound to a pentameric ligand-gated ion channel, GLIC
2XQA	Pentameric ligand gated ion channel GLIC in complex with tetrabutylantimony (TBSb)
2XQ3	Pentameric ligand gated ion channel GLIC in complex with Br-lidocaine
2XQ4	Pentameric ligand gated ion channel GLIC in complex with tetramethylarsonium (TMAs)
2XQ5	Pentameric ligand gated ion channel GLIC in complex with tetraethylarsonium (TEAs)
2XQ6	Pentameric ligand gated ion channel GLIC in complex with cesium ion (Cs+)
2XQ7	Pentameric ligand gated ion channel GLIC in complex with cadmium ion (Cd2+)
2XQ8	Pentameric ligand gated ion channel GLIC in complex with zinc ion (Zn2+)
2XQ9	Pentameric ligand gated ion channel GLIC mutant E221A in complex with tetraethylarsonium (TEAs)
3LSV	Structure of the A237F mutant of the pentameric ligand gated ion channel from Gloeobacter Violaceus
3EI0	Structure of the E221A mutant of the Gloebacter violaceus pentameric ligand gated ion channnel (GLIC)
3EHZ	X-ray structure of the pentameric ligand gated ion channel of Gloebacter violaceus (GLIC) in a presumptive open conformation
3EAM	An open-pore structure of a bacterial pentameric ligand-gated ion channel
