# Supplementary material for: Molecular Mingling: Multimodal Predictions of Ligand Promiscuity in Pentameric Ligand-Gated Ion Channels
Source: Front Mol Biosci. 2022 May 9;9:860246. doi: 10.3389/fmolb.2022.860246 (PMC9124788; doi:10.3389/fmolb.2022.860246)
Supplement: Supplementary file 2 [file DataSheet2.zip › Supplementary Item S2.XLSX]

## Sheet: drugcentral_results
DRUG_NAMES
acamprosate
acetylcholine
adapalene
adinazolam
alcuronium
alfaxalone
alosetron
alpidem
alprazolam
aminobutyric acid
amoxapine
aripiprazole
asenapine
astemizole
atracurium
aurothioglucose
azasetron
baicalin
biperiden
brexanolone
bromazepam
bupivacaine
bupropion
butalbital
carbachol
carbamazepine
cenobamate
chlordiazepoxide
chlorpromazine
cinacalcet
cisapride
cisatracurium
clobazam
clomethiazole
clonazepam
clorazepate
clozapine
cocaine
colchicine
colecalciferol
cotinine
cyamemazine
cytisine
decamethonium
delorazepam
desalkylflurazepam
desflurane
diazepam
diltiazem
dimethyltubocurarinium
dolasetron
doxacurium
dronabinol
dutasteride
eltanolone
enflurane
estazolam
eszopiclone
ethanol
ethchlorvynol
etizolam
etomidate
flumazenil
flunitrazepam
flurazepam
fluspirilene
fospropofol
fructose
gallamine
glutethimide
granisetron
halazepam
halothane
hexamethonium
hexobarbital
indisetron
isoflurane
ivermectin
ketamine
lamotrigine
levobupivacaine
levomenol
lidocaine
lindane
liothyronine
loprazolam
lorazepam
loxapine
mecamylamine
mefloquine
memantine
meprobamate
methadone
methaqualone
metharbital
methohexital
methoxyflurane
methylphenobarbital
methyprylon
metoclopramide
mianserin
midazolam
mirtazapine
mivacurium
mosapride
naltrexone
nicotine
nifedipine
nitrazepam
nordazepam
norfloxacin
octopamine
ofloxacin
olanzapine
ondansetron
oxazepam
palonosetron
pancuronium
pentobarbital
pentolonium
phencyclidine
phenobarbital
picrotin
picrotoxin
pimozide
pipecuronium
prazepam
primidone
procaine
progabide
propofol
prucalopride
quazepam
ramosetron
rapacuronium
regorafenib
remimazolam
risperidone
rocuronium
secbutabarbital
secobarbital
sevoflurane
strychnine
sulindac
sumatriptan
suxamethonium
tacrine
talbutal
tegaserod
telmisartan
temazepam
thiamylal
thiocolchicoside
thiopental
thiothixene
topiramate
triazolam
triclofos
trimetaphan
tropisetron
tubocurarine
tyramine
varenicline
vecuronium
vortioxetine
zaleplon
ziprasidone
zolpidem
zopiclone
zotepine
