# Supplementary material for: Molecular Mingling: Multimodal Predictions of Ligand Promiscuity in Pentameric Ligand-Gated Ion Channels
Source: Front Mol Biosci. 2022 May 9;9:860246. doi: 10.3389/fmolb.2022.860246 (PMC9124788; doi:10.3389/fmolb.2022.860246)
Supplement: Supplementary file 2 [file DataSheet2.zip › Supplementary Item S4.XLSX]

## Sheet: Alignment
SUBUNITS			TM1																																		TM2
GBRA1	K	I	G	Y	F	V	I	Q	T	Y	L	P	C	I	M	T	V	I	L	S	Q	V	S	F	W	L	N	R	E	S	V	P	A	R	T	V	F	G	V	T	T	V	L	T	M	T	T	L	S
GBRA2	K	I	G	Y	F	V	I	Q	T	Y	L	P	C	I	M	T	V	I	L	S	Q	V	S	F	W	L	N	R	E	S	V	P	A	R	T	V	F	G	V	T	T	V	L	T	M	T	T	L	S
GBRA3	K	I	G	Y	F	V	I	Q	T	Y	L	P	C	I	M	T	V	I	L	S	Q	V	S	F	W	L	N	R	E	S	V	P	A	R	T	V	F	G	V	T	T	V	L	T	M	T	T	L	S
GBRA4	K	M	G	Y	F	M	I	Q	T	Y	I	P	C	I	M	T	V	I	L	S	Q	V	S	F	W	I	N	K	E	S	V	P	A	R	T	V	F	G	I	T	T	V	L	T	M	T	T	L	S
GBRA5	K	I	G	Y	F	V	I	Q	T	Y	L	P	C	I	M	T	V	I	L	S	Q	V	S	F	W	L	N	R	E	S	V	P	A	R	T	V	F	G	V	T	T	V	L	T	M	T	T	L	S
GBRA6	K	M	G	Y	F	M	I	Q	I	Y	T	P	C	I	M	T	V	I	L	S	Q	V	S	F	W	I	N	K	E	S	V	P	A	R	T	V	F	G	I	T	T	V	L	T	M	T	T	L	S
GBRB1	N	I	G	Y	F	I	L	Q	T	Y	M	P	S	T	L	I	T	I	L	S	W	V	S	F	W	I	N	Y	D	A	S	A	A	R	V	A	L	G	I	T	T	V	L	T	M	T	T	I	S
GBRB2	N	I	G	Y	F	I	L	Q	T	Y	M	P	S	I	L	I	T	I	L	S	W	V	S	F	W	I	N	Y	D	A	S	A	A	R	V	A	L	G	I	T	T	V	L	T	M	T	T	I	N
GBRB3	N	I	G	Y	F	I	L	Q	T	Y	M	P	S	I	L	I	T	I	L	S	W	V	S	F	W	I	N	Y	D	A	S	A	A	R	V	A	L	G	I	T	T	V	L	T	M	T	T	I	N
GBRG1	R	M	G	Y	F	T	I	Q	T	Y	I	P	C	I	L	T	V	V	L	S	W	V	S	F	W	I	N	K	D	A	V	P	A	R	T	S	L	G	I	T	T	V	L	T	M	T	T	L	S
GBRG2	R	M	G	Y	F	T	I	Q	T	Y	I	P	C	T	L	I	V	V	L	S	W	V	S	F	W	I	N	K	D	A	V	P	A	R	T	S	L	G	I	T	T	V	L	T	M	T	T	L	S
GBRG3	R	M	G	Y	F	T	I	Q	T	Y	I	P	C	I	L	T	V	V	L	S	W	V	S	F	W	I	K	K	D	A	T	P	A	R	T	A	L	G	I	T	T	V	L	T	M	T	T	L	S
GBRE	R	F	G	Y	V	A	F	Q	N	Y	V	P	S	S	V	T	T	M	L	S	W	V	S	F	W	I	K	T	E	S	A	P	A	R	T	S	L	G	I	T	S	V	L	T	M	T	T	L	G
GBRD	N	R	G	V	Y	I	I	Q	S	Y	M	P	S	V	L	L	V	A	M	S	W	V	S	F	W	I	S	Q	A	A	V	P	A	R	V	S	L	G	I	T	T	V	L	T	M	T	T	L	M
GBRT	E	V	N	S	Y	L	V	Q	V	Y	W	P	T	V	L	T	T	I	T	S	W	I	S	F	W	M	N	Y	D	S	S	A	A	R	V	T	I	G	L	T	S	M	L	I	L	T	T	I	D
GBRR1	H	I	F	F	F	L	L	Q	T	Y	F	P	A	T	L	M	V	M	L	S	W	V	S	F	W	I	D	R	R	A	V	P	A	R	V	P	L	G	I	T	T	V	L	T	M	S	T	I	I
GBRR2	H	I	F	F	F	L	L	Q	T	Y	F	P	A	T	L	M	V	M	L	S	W	V	S	F	W	I	D	R	R	A	V	P	A	R	V	S	L	G	I	T	T	V	L	T	M	T	T	I	I
GBRR3	H	V	F	F	F	V	L	Q	T	Y	F	P	A	I	L	M	V	M	L	S	W	V	S	F	W	I	D	R	R	A	V	P	A	R	V	S	L	G	I	T	T	V	L	T	M	S	T	I	I
GBRP	N	V	L	Y	F	I	L	E	T	Y	V	P	S	T	F	L	V	V	L	S	W	V	S	F	W	I	S	L	D	S	V	P	A	R	T	C	I	G	V	T	T	V	L	S	M	T	T	L	M
GLRA1	Q	M	G	Y	Y	L	I	Q	M	Y	I	P	S	L	L	I	V	I	L	S	W	I	S	F	W	I	N	M	D	A	A	P	A	R	V	G	L	G	I	T	T	V	L	T	M	T	T	Q	S
GLRA2	Q	M	G	Y	Y	L	I	Q	M	Y	I	P	S	L	L	I	V	I	L	S	W	V	S	F	W	I	N	M	D	A	A	P	A	R	V	A	L	G	I	T	T	V	L	T	M	T	T	Q	S
GLRA3	Q	M	G	Y	Y	L	I	Q	M	Y	I	P	S	L	L	I	V	I	L	S	W	V	S	F	W	I	N	M	D	A	A	P	A	R	V	A	L	G	I	T	T	V	L	T	M	T	T	Q	S
GLRB	Q	V	G	F	Y	M	M	G	V	Y	A	P	T	L	L	I	V	V	L	S	W	L	S	F	W	I	N	P	D	A	S	A	A	R	V	P	L	G	I	F	S	V	L	S	L	A	S	E	C
ACHA	L	P	L	Y	F	I	V	N	V	I	I	P	C	L	L	F	S	F	L	T	G	L	V	F	Y	L	P	T	D	S	G	-	E	K	M	T	L	S	I	S	V	L	L	S	L	T	V	F	L
ACHA2	L	P	L	F	Y	T	I	N	L	I	I	P	C	L	L	I	S	C	L	T	V	L	V	F	Y	L	P	S	D	C	G	-	E	K	I	T	L	C	I	S	V	L	L	S	L	T	V	F	L
ACHA3	L	P	L	F	Y	T	I	N	L	I	I	P	C	L	L	I	S	F	L	T	V	L	V	F	Y	L	P	S	D	C	G	-	E	K	V	T	L	C	I	S	V	L	L	S	L	T	V	F	L
ACHA4	L	P	L	F	Y	T	I	N	L	I	I	P	C	L	L	I	S	C	L	T	V	L	V	F	Y	L	P	S	E	C	G	-	E	K	I	T	L	C	I	S	V	L	L	S	L	T	V	F	L
ACHA5	L	P	L	F	Y	T	L	F	L	I	I	P	C	I	G	L	S	F	L	T	V	L	V	F	Y	L	P	S	N	E	G	-	E	K	I	C	L	C	T	S	V	L	V	S	L	T	V	F	L
ACHA6	L	P	M	F	Y	T	I	N	L	I	I	P	C	L	F	I	S	F	L	T	V	L	V	F	Y	L	P	S	D	C	G	-	E	K	V	T	L	C	I	S	V	L	L	S	L	T	V	F	L
ACHA7	R	T	L	Y	Y	G	L	N	L	L	I	P	C	V	L	I	S	A	L	A	L	L	V	F	L	L	P	A	D	S	G	-	E	K	I	S	L	G	I	T	V	L	L	S	L	T	V	F	M
ACHA9	R	S	S	F	Y	I	V	N	L	L	I	P	C	V	L	I	S	F	L	A	P	L	S	F	Y	L	P	A	A	S	G	-	E	K	V	S	L	G	V	T	I	L	L	A	M	T	V	F	Q
ACH10	R	A	A	A	Y	V	C	N	L	L	L	P	C	V	L	I	S	L	L	A	P	L	A	F	H	L	P	A	D	S	G	-	E	K	V	S	L	G	V	T	V	L	L	A	L	T	V	F	Q
ACHB1	K	P	L	F	Y	L	V	N	V	I	A	P	C	I	L	I	T	L	L	A	I	F	V	F	Y	L	P	P	D	A	G	-	E	K	M	G	L	S	I	F	A	L	L	T	L	T	V	F	L
ACHB2	K	P	L	F	Y	T	I	N	L	I	I	P	C	V	L	I	T	S	L	A	I	L	V	F	Y	L	P	S	D	C	G	-	E	K	M	T	L	C	I	S	V	L	L	A	L	T	V	F	L
ACHB3	L	P	L	F	Y	T	L	F	L	I	I	P	C	L	G	L	S	F	L	T	V	L	V	F	Y	L	P	S	D	E	G	-	E	K	L	S	L	S	T	S	V	L	V	S	L	T	V	F	L
ACHB4	K	P	L	F	Y	T	I	N	L	I	I	P	C	V	L	T	T	L	L	A	I	L	V	F	Y	L	P	S	D	C	G	-	E	K	M	T	L	C	I	S	V	L	L	A	L	T	F	F	L
ACHD	K	P	L	F	Y	I	I	N	I	L	V	P	C	V	L	I	S	F	M	V	N	L	V	F	Y	L	P	A	D	S	G	-	E	K	T	S	V	A	I	S	V	L	L	A	Q	S	V	F	L
ACHE	K	P	L	F	Y	V	I	N	I	I	V	P	C	V	L	I	S	G	L	V	L	L	A	Y	F	L	P	A	Q	A	G	G	Q	K	C	T	V	S	I	N	V	L	L	A	Q	T	V	F	L
ACHG	K	P	L	F	Y	V	I	N	I	I	A	P	C	V	L	I	S	S	V	A	I	L	I	H	F	L	P	A	K	A	G	G	Q	K	C	T	V	A	I	N	V	L	L	A	Q	T	V	F	L
5HT3A	R	P	L	F	Y	V	V	S	L	L	L	P	S	I	F	L	M	V	M	D	I	V	G	F	Y	L	P	P	N	S	G	-	E	R	V	S	F	K	I	T	L	L	L	G	Y	S	V	F	L
5HT3B	H	P	L	V	Y	V	V	S	L	L	I	P	S	I	F	L	M	L	V	D	L	G	S	F	Y	L	P	P	N	C	R	-	A	R	I	V	F	K	T	S	V	L	V	G	Y	T	V	F	R
5HT3C	R	P	S	L	Y	I	I	N	L	L	V	P	S	S	F	L	V	A	I	D	A	L	S	F	Y	L	P	A	E	S	E	-	N	R	A	P	F	K	I	T	L	L	L	G	Y	N	V	F	L
5HT3D	R	P	S	P	Y	V	V	N	F	L	V	P	S	G	I	L	I	A	I	D	A	L	S	F	Y	L	P	L	E	S	G	-	N	C	A	P	F	K	M	T	V	L	L	G	Y	S	V	F	L
5HT3E	R	P	S	L	Y	V	I	N	L	L	V	P	S	G	F	L	V	A	I	D	A	L	S	F	Y	L	P	V	K	S	G	-	N	R	V	P	F	K	I	T	L	L	L	G	Y	N	V	F	L
ZACN	T	A	L	K	S	I	I	A	L	L	V	P	A	E	A	L	L	L	A	D	V	C	G	G	L	L	P	L	R	A	I	-	E	R	I	G	Y	K	V	T	L	L	L	S	Y	L	V	L	H
[truncated: 108 more columns]

## Sheet: Description
Alignment of the TMD segments with amino acids contributing to binding sites color coded:
The upper TMD interface site (site 3), as derived from all structures with a ligand with the exception of ivermectin (the ivermectin molecule makes more contacts including the M2-M3 linker): Bright yellow: principal subunit (M2, M3), Dark yellow: complementary subunit (M3, M4). The lower TMD interface site (site 4), as derived from alphaxalone and pregnanolone bound structures: Principal subunit:…
